# Supplementary material for: Selection of Enzymatic Treatments for Upcycling Lentil Hulls into Ingredients Rich in Oligosaccharides and Free Phenolics
Source: Molecules. 2022 Dec 2;27(23):8458. doi: 10.3390/molecules27238458 (PMC9738424; doi:10.3390/molecules27238458)
Supplement: Supplementary file 1 [file molecules-27-08458-s001.zip]

Archive with 1 entries (1 files):
- molecules-2045767-supplementary.pdf
